# Supplementary material for: Wnt10b protects cardiomyocytes against doxorubicin-induced cell death via MAPK modulation
Source: PLoS One. 2023 Oct 19;18(10):e0277747. doi: 10.1371/journal.pone.0277747 (PMC10586692; doi:10.1371/journal.pone.0277747)
Supplement: S1 Data — (XLSX) [file pone.0277747.s001.xlsx]

## Sheet: Fig. 1
	Fig. 1B
	DOX concentration	Group 1	Group 2	Group 3	Group 4	Group 5	Group 6	average	STD	Ratio %	STD %
	DOX (0 nM)	0.481	0.478	0.472	0.473	0.472	0.476	0.475333	0.0036697	100.001	0.772031
	DOX (100 nM)	0.442	0.439	0.445	0.441	0.457	0.445	0.444833	0.00640052	93.5841	1.34654
	DOX (200 nM)	0.379	0.378	0.381	0.369	0.35	0.358	0.369167	0.012703	77.6653	2.67246
	DOX (300 nM)	0.325	0.304	0.315	0.302	0.266	0.291	0.3005	0.0205207	63.2192	4.31713
	Statistics
	100 vs. 0	1.41689e-06
	200 vs. 0	2.52796e-09
	300 vs. 0	1.65106e-09
	Fig. 1C	Group 1	Group 2	Group 3	Group 4	Average	Ratio	%	SDT	SDT%
	DOX (0 nM)	0.11	0.114	0.108	0.107	0.10975	1	100	0.0030957	2.82068
	DOX (100 nM)	0.114	0.125	0.128	0.145	0.128	1.16629	116.629	0.0128323	11.6923
	DOX (200 nM)	0.247	0.229	0.274	0.263	0.25325	2.30752	230.752	0.0196023	17.8609
	DOX (300 nM)	0.402	0.333	0.301	0.33	0.3415	3.11162	311.162	0.0428369	39.0313
	Statistics
	100 vs. 0	0.0326344
	200 vs. 0	6.85005e-06
	300 vs. 0	3.74452e-05
	Fig. 1E	1st				2nd				3rd
		pERK	ERK	perk/erk	ratio	pERK	ERK	perk/erk	ratio	pERK	ERK	perk/erk	ratio	Mean	SD
	DOX (0 nM)	624	4005	0.155805	1	422	3173	0.132997	0.999979	672	3800	0.176842	1	0.999994	0.0689754
	DOX (100 nM)	468	3931	0.119054	0.76412	325	3071	0.105829	0.795705	511	3796	0.134615	0.761218	0.773681	0.0528799
	DOX (200 nM)	386	3996	0.0965966	0.619984	255	3129	0.0814957	0.61275	412	3775	0.109139	0.617156	0.61663	0.0425979
	DOX (300 nM)	255	3950	0.064557	0.414345	175	3116	0.0561617	0.422269	271	3779	0.0717121	0.405515	0.414043	0.028315
	Stastics				perk/erk	1st	2nd	3rd
	perk/erk	T.test			DOX (0 nM)	0.155805	0.132997	0.176842
	100 vs. 0	0.0797605			DOX (100 nM)	0.119054	0.105829	0.134615
	200 vs. 0	0.0165073			DOX (200 nM)	0.0965966	0.0814957	0.109139
	300 vs. 0	0.00247153			DOX (300 nM)	0.064557	0.0561617	0.0717121
	Fig. 1F	1st				2nd				3rd
		p-p38	p38	pp38/p38	ratio	p-p38	p38	pp38/p38	ratio	p-p38	p38	pp38/p38	ratio	Mean	SD
	DOX (0 nM)	210	3219	0.0652377	1	125	1692	0.0738771	1	222	3386	0.0655641	1	1	0.00399794
	DOX (100 nM)	265	3194	0.0829681	1.27178	166	1654	0.100363	1.35851	288	3288	0.0875912	1.33597	1.32209	0.00735648
	DOX (200 nM)	362	3279	0.1104	1.69227	251	1658	0.151387	2.04918	337	3320	0.101506	1.5482	1.76321	0.0217236
	DOX (300 nM)	571	3198	0.178549	2.7369	363	1671	0.217235	2.9405	610	3358	0.181656	2.77066	2.81602	0.0175504
	Stastics				perk/erk	1st	2nd	3rd
	perk/erk	T.test			DOX (0 nM)	0.0652377	0.0738771	0.0655641
	100 vs. 0	0.0203024			DOX (100 nM)	0.0829681	0.100363	0.0875912
	200 vs. 0	0.0276549			DOX (200 nM)	0.1104	0.151387	0.101506
	300 vs. 0	0.000616825			DOX (300 nM)	0.178549	0.217235	0.181656

## Sheet: Fig. 2
	Fig. 2B		TUNEL +	Total cells	RATIO	STD
	CONTROL	Group1	0	317	0	0.186242
		Group2	1	310	0.00322581
		Group3	0	273	0
	WNT10	Group1	0	322	0	0
		Group2	0	343	0
		Group3	0	306	0
	CONTROL WITH DOX	Group1	44	76	0.578947	3.60019
		Group2	51	90	0.566667
		Group3	45	88	0.511364
	WNT10 WITH DOX	Group1	65	88	0.738636	4.36122
		Group2	67	85	0.788235
		Group3	54	77	0.701299
		Group1	Group2	Group3	Average	stdev
	Control	0	0.00322581	0	0	0.186242
	Wnt10b	0	0	0	0	0
	Control + DOX	0.738636	0.708235	0.701299	70.1299	3.60019
	Wnt10b + DOX	0.478947	0.466667	0.511364	51.1364	4.36122
	Statistics
	10b vs. cntrl	0.373901
	DOX vs. cntrl	4.03156e-07
	DOX vs. 10b	3.93791e-07
	10b + DOX vs. DOX	0.000195922
	Fig. 2C
		1st	2nd	3st	4th	5th	Mean	Ratio	SD %
	Control	0.224	0.226	0.226	0.228	0.234	0.2276	1	1.51183
	Wnt10b	0.219	0.224	0.214	0.229	0.237	0.2246	0.986819	3.49953
	Control+ DOX	0.502	0.541	0.515	0.546	0.483	0.5174	2.27329	10.3996
	Wnt10b+ DOX	0.346	0.323	0.379	0.329	0.393	0.354	1.55536	12.1061
	Statistics
	ctrl vs. wnt10	0.508799
	ctrl vs. ctrl+DOX	8.97139e-09
	ctrl vs. wnt10+DOX	1.7027e-05
	wnt10 vs. wnt10+DOX	1.81841e-05
	ctrl+DOX vs. wnt10+DOX	1.858e-05

## Sheet: Fig. 3
	Fig. 3B		RED	GREEN	RATIO #1	RATIO #2	RATIO #3	AVERAGE	STDEV
	CONTROL	Group1	74	3	24.6667	30	20.5	25.0556	3.8881
		Group2	90	3	30
		Group3	82	4	20.5
	WNT10	Group1	90	3	30	24.5	23.6667	26.0556	2.80982
		Group2	98	4	24.5
		Group3	71	3	23.6667
	DOX	Group1	12	23	0.521739	0.606061	0.88	0.669267	0.152936
		Group2	20	33	0.606061
		Group3	22	25	0.88
	WNT10 WITH DOX	Group1	42	8	5.25	7.42857	4.5	5.72619	1.2421
		Group2	52	7	7.42857
		Group3	54	12	4.5
	Statistics
	wnt10b vs Cntrl	0.78281
	DOX vs. cntrl	0.000894978
	wnt10b + DOX vs DOX	0.00463868
	wnt10b + DOX vs W10b	0.000726084
	Fig. 3D-CC3	1st				2nd				3rd
		Cleav casp3	β-actin	CC3/Actin	Ratio	Cleav casp3	β-actin	CC3/Actin	Ratio	Cleav casp3	β-actin	CC3/Actin	Ratio	average	mean	SD
	Control	410	3285	0.12481	1	442	3061	0.144397	1	464	3453	0.134376	0.999999	0.134528	1	0.059447
	wnt 50ng/ml	418	3197	0.130748	1.04758	436	2945	0.148048	1.02528	472	3386	0.139398	1.03737	0.139398	1.03674	0.0524997
	wnt 200ng/ml	442	3253	0.135875	1.08865	491	3005	0.163394	1.13156	522	3439	0.151788	1.12958	0.150352	1.1166	0.0838538
	DOX	985	3248	0.303264	2.42981	1039	3081	0.337228	2.33542	1104	3346	0.329946	2.4554	0.323479	2.40688	0.108532
	DOX + wnt 50ng/ml	563	3278	0.171751	1.3761	568	3018	0.188204	1.30338	615	3389	0.181469	1.35046	0.180475	1.34331	0.0502025
	DOX + wnt 200ng/ml	495	3116	0.158858	1.2728	541	3059	0.176855	1.22478	572	3411	0.167693	1.24794	0.167802	1.24851	0.05462
	Statistics						1st	2nd	3rd
	wnt50 vs. cntrl	0.553769			Control		0.12481	0.144397	0.134376
	wnt200 vs. cntrl	0.180879			wnt 50ng/ml		0.130748	0.148048	0.139398
	DOX vs cntrl	8.80867e-05			wnt 200ng/ml		0.135875	0.163394	0.151788
	DOX + Wnt50 vs. cntrl	0.00342604			DOX		0.303264	0.337228	0.329946
	DOX + Wnt200 vs. cntrl	0.0123218			DOX + wnt 50ng/ml		0.171751	0.188204	0.181469
	DOX + Wnt50 vs. DOX	0.000230399			DOX + wnt 200ng/ml		0.158858	0.176855	0.167693
	DOX + Wnt200 vs. DOX	0.000175778
	Fig. 3D-Bcl-xL	1st				2nd				3rd
		Bcl-xL	β-actin	BclxL/Actin	Ratio	Bcl-xL	β-actin	BclxL/Actin	Ratio	Bcl-xL	β-actin	BclxL/Actin	Ratio	Average	Mean	SD
	Control	240	3779	0.0635089	1	145	2252	0.0643872	1	188	3666	0.0512821	1	0.059726	1	0.116827
	wnt 50ng/ml	408	3824	0.106695	1.67999	265	2284	0.116025	1.80199	316	3603	0.0877047	1.71024	0.103475	1.73074	0.230148
	wnt 200ng/ml	672	3799	0.176889	2.78526	416	2278	0.182616	2.83623	564	3630	0.155372	3.02976	0.171626	2.88375	0.229074
	DOX	216	3858	0.0559876	0.881571	135	2331	0.0579151	0.899484	152	3688	0.0412148	0.803688	0.0517058	0.861581	0.145701
	DOX + wnt 50ng/ml	264	3755	0.0703063	1.10703	165	2278	0.072432	1.12495	208	3512	0.0592255	1.1549	0.0673212	1.12896	0.113085
	DOX + wnt 200ng/ml	312	3762	0.0829346	1.30587	185	2351	0.0786899	1.22214	244	3588	0.0680045	1.32609	0.076543	1.2847	0.122684
	Statistics						1st	2nd	3rd
	wnt50 vs. cntrl	0.00943478			Control		0.0635089	0.0643872	0.0512821
	wnt200 vs. cntrl	0.000274656			wnt 50ng/ml		0.106695	0.116025	0.0877047
	DOX vs cntrl	0.301184			wnt 200ng/ml		0.176889	0.182616	0.155372
	DOX + Wnt50 vs. cntrl	0.266493			DOX		0.0559876	0.0579151	0.0412148
	DOX + Wnt200 vs. cntrl	0.0518041			DOX + wnt 50ng/ml		0.0703063	0.072432	0.0592255
	DOX + Wnt50 vs. DOX	0.0795022			DOX + wnt 200ng/ml		0.0829346	0.0786899	0.0680045
	DOX + Wnt200 vs. DOX	0.0227228
	Fig. 3D-Bcl2	1st				2nd				3rd
		Bcl2	β-actin	Bcl2/Actin	Ratio	Bcl2	β-actin	Bcl2/Actin	Ratio	Bcl2	β-actin	Bcl2/Actin	Ratio	Average	Mean	SD
	Control	408	3110	0.13119	1	422	2886	0.146223	1.00002	458	3278	0.139719	0.999995	0.139044	1.00001	0.0442732
	wnt 50ng/ml	775	3031	0.255691	1.94902	801	2779	0.288233	1.97123	893	3220	0.277329	1.98489	0.273751	1.96838	0.097264
	wnt 200ng/ml	1428	3069	0.465298	3.54676	1477	2821	0.523573	3.58072	1622	3255	0.49831	3.56649	0.495727	3.56466	0.171605
	DOX	293	3079	0.0951608	0.725368	303	2815	0.107638	0.736135	348	3277	0.106195	0.760054	0.102998	0.740519	0.0400792
	DOX + wnt 50ng/ml	522	3114	0.16763	1.27777	528	2845	0.185589	1.26924	562	3312	0.169686	1.21447	0.174302	1.25383	0.0577172
	DOX + wnt 200ng/ml	677	3056	0.221531	1.68863	705	2751	0.25627	1.75264	668	3114	0.214515	1.53532	0.230772	1.65886	0.131297
	Statistics						1st	2nd	3rd
	wnt50 vs. cntrl	0.000213348			Control		0.13119	0.146223	0.139719
	wnt200 vs. cntrl	3.36347e-05			wnt 50ng/ml		0.255691	0.288233	0.277329
	DOX vs cntrl	0.00356913			wnt 200ng/ml		0.465298	0.523573	0.49831
	DOX + Wnt50 vs. cntrl	0.00787395			DOX		0.0951608	0.107638	0.106195
	DOX + Wnt200 vs. cntrl	0.00253474			DOX + wnt 50ng/ml		0.16763	0.185589	0.169686
	DOX + Wnt50 vs. DOX	0.000497256			DOX + wnt 200ng/ml		0.221531	0.25627	0.214515
	DOX + Wnt200 vs. DOX	0.000694524

## Sheet: Fig. 4
	Fig. 4B-Perk	1st				2nd				3rd
		pERK	ERK	Perk/erk	Ratio	pERK	ERK	Perk/erk	Ratio	pERK	ERK	Perk/erk	Ratio	Average	Mean	SD
	Control	231	3380	0.0683432	1	224	3031	0.073903	1.00004	263	3267	0.080502	1	0.0742494	1.00001	0.0669349
	wnt 50ng/ml	282	3420	0.0824561	1.2065	344	3186	0.107972	1.46106	425	3199	0.132854	1.65032	0.107761	1.43929	0.277113
	wnt 200ng/ml	594	3486	0.170396	2.49325	612	3081	0.198637	2.68791	788	3317	0.237564	2.95103	0.202199	2.71073	0.37087
	DOX	206	3427	0.0601109	0.879547	211	3086	0.0683733	0.925214	236	3357	0.0703009	0.873281	0.0662617	0.892681	0.0595279
	DOX + wnt 50ng/ml	261	3411	0.0765172	1.1196	262	3282	0.0798294	1.08024	301	3315	0.0907994	1.12791	0.082382	1.10925	0.0822056
	DOX + wnt 200ng/ml	314	3378	0.0929544	1.36012	312	3108	0.100386	1.3584	365	3217	0.11346	1.4094	0.102267	1.37597	0.11416
	Statistics						1st	2nd	3rd
	wnt50 vs. cntrl	0.0887239			Control		0.0683432	0.073903	0.080502
	wnt200 vs. cntrl	0.00294564			wnt 50ng/ml		0.0824561	0.107972	0.132854
	DOX vs cntrl	0.164652			wnt 200ng/ml		0.170396	0.198637	0.237564
	DOX + Wnt50 vs. cntrl	0.217762			DOX		0.0601109	0.0683733	0.0703009
	DOX + Wnt200 vs. cntrl	0.015701			DOX + wnt 50ng/ml		0.0765172	0.0798294	0.0907994
	DOX + Wnt50 vs. DOX	0.0389647			DOX + wnt 200ng/ml		0.0929544	0.100386	0.11346
	DOX + Wnt200 vs. DOX	0.00597901
	Fig. 4B-P38	1st				2nd				3rd
		pp38	p38	PP38/P38	RATIO	pp38	p38	PP38/P38	RATIO	pp38	p38	PP38/P38	RATIO	Average	Mean	SD
	Control	408	3246	0.125693	1.00003	446	3022	0.147584	1	462	3064	0.150783	1	0.141354	1.00001	0.0788825
	wnt 50ng/ml	359	3155	0.113788	0.905304	388	2903	0.133655	0.905619	374	3020	0.123841	0.82132	0.123761	0.877414	0.0573804
	wnt 200ng/ml	338	3206	0.105427	0.838788	356	2958	0.120352	0.815479	352	3038	0.115866	0.768427	0.113882	0.807565	0.0442312
	DOX	545	3203	0.170153	1.35375	531	2939	0.180674	1.22421	552	3135	0.176077	1.16775	0.175634	1.24857	0.0304656
	DOX + wnt 50ng/ml	306	3301	0.0926992	0.737522	324	2876	0.112656	0.763338	327	2869	0.113977	0.755901	0.106444	0.752254	0.0688636
	DOX + wnt 200ng/ml	264	3105	0.0850242	0.676459	286	3122	0.0916079	0.620717	291	3107	0.0936595	0.621154	0.0900972	0.639444	0.0260598
	Statistics						1st	2nd	3rd
	wnt50 vs. cntrl	0.145494			Control		0.125693	0.147584	0.150783
	wnt200 vs. cntrl	0.0384342			wnt 50ng/ml		0.113788	0.133655	0.123841
	DOX vs cntrl	0.0154007			wnt 200ng/ml		0.105427	0.120352	0.115866
	DOX + Wnt50 vs. cntrl	0.0289587			DOX		0.170153	0.180674	0.176077
	DOX + Wnt200 vs. cntrl	0.00349799			DOX + wnt 50ng/ml		0.0926992	0.112656	0.113977
	DOX + Wnt50 vs. DOX	0.000777781			DOX + wnt 200ng/ml		0.0850242	0.0916079	0.0936595
	DOX + Wnt200 vs. DOX	2.84806e-05

## Sheet: Fig. 5A
	Fig. 5A-TUNEL		TUNEL +	Total cells	RATIO	Average	SD
	CONTROL	Group1	0	317	0	0.00179852	0.00209875
		Group2	1	310	0.00322581
		Group3	0	273	0
		Group4	1	252	0.00396825
	WNT10b	Group1	0	254	0	0.00169419	0.00195875
		Group2	0	246	0
		Group3	1	306	0.00326797
		Group4	1	285	0.00350877
	FR180204	Group1	17	212	0.0801887	0.0817635	0.0148997
		Group2	18	204	0.0882353
		Group3	18	186	0.0967742
		Group4	12	194	0.0618557
	DOX	Group1	63	87	0.724138	0.737227	0.0765569
		Group2	72	89	0.808989
		Group3	64	82	0.780488
		Group4	54	85	0.635294
	WNT10 + DOX	Group1	47	87	0.54023	0.503525	0.0282221
		Group2	46	90	0.511111
		Group3	36	75	0.48
		Group4	42	87	0.482759
	WNT10 + DOX + FR180204	Group1	56	79	0.708861	0.675075	0.0537356
		Group2	52	86	0.604651
		Group3	55	83	0.662651
		Group4	63	87	0.724138
	Statistics
	wnt10 vs. contrl	0.944421
	FR vs. ctrl	4.08661e-05
	Control + DOX vs. Control	1.28934e-06
	wnt10+DOX vs. wnt10	3.34317e-08
	WNT10 + DOX+FR vs.wnt10	2.6669e-07
	wnt10+DOX vs. ctrl	3.35443e-08
	WNT10 + DOX+FR vs.ctrl	2.67092e-07
	Fig. 5A-LDH	Group1	Group2	Group3	Group4	Group5	Average	RATIO	STDEV
	Control	0.234	0.228	0.198	0.212	0.22	0.2184	1	0.0126111
	Wnt10	0.214	0.219	0.222	0.215	0.229	0.2198	1.00641	0.00541849
	FR180204	0.285	0.268	0.277	0.274	0.278	0.2764	1.26557	0.00553534
	Control + DOX	0.583	0.501	0.586	0.497	0.519	0.5372	2.45971	0.0393365
	Wnt10 + DOX	0.313	0.377	0.388	0.311	0.325	0.3428	1.5696	0.0329509
	WNT10 + DOX + FR	0.447	0.472	0.481	0.442	0.478	0.464	2.12454	0.0162604
	Statistics
	wnt10 vs. contrl	0.843452
	FR vs. ctrl	3.00905e-05
	Control + DOX vs. Control	3.08676e-07
	wnt10+DOX vs. wnt10	0.000106977
	WNT10 + DOX+FR vs.wnt10	2.48688e-09
	wnt10+DOX vs. ctrl	0.000106977
	WNT10 + DOX+FR vs.ctrl	1.01046e-08

## Sheet: Fig. 5B
	Fig. 5B		TUNEL +	Total cells	RATIO	AVERAGE	SD
	CONTROL	Group1	0	317	0	0.00179852	0.00209875
		Group2	1	310	0.00322581
		Group3	0	273	0
		Group4	1	252	0.00396825
	WNT10	Group1	0	254	0	0.00169419	0.00195875
		Group2	0	246	0
		Group3	1	306	0.00326797
		Group4	1	285	0.00350877
	SB203580	Group1	5	324	0.0154321	0.00852489	0.00461635
		Group2	2	347	0.00576369
		Group3	2	312	0.00641026
		Group4	2	308	0.00649351
	DOX	Group1	68	94	0.723404	0.736604	0.00930302
		Group2	72	97	0.742268
		Group3	61	82	0.743902
		Group4	70	95	0.736842
	WNT10 + DOX	Group1	48	95	0.505263	0.502762	0.00577584
		Group2	46	91	0.505495
		Group3	41	81	0.506173
		Group4	42	85	0.494118
	WNT10 + DOX+SB	Group1	39	93	0.419355	0.445325	0.0280318
		Group2	36	85	0.423529
		Group3	38	80	0.475
		Group4	38	82	0.463415
	Statistics
	wnt10 vs. ctrl	0.944421
	SB vs. ctrl	0.0378836
	DOX vs. ctrl	5.03758e-12
	Wnt10 + DOX vs. ctrl	3.59171e-12
	WNT10 + DOX+SB vs. ctrl	6.72889e-08
	DOX vs. Wnt10 + DOX	1.10248e-08
	DOX vs. WNT10 + DOX+SB	1.10116e-06
	Wnt10 + DOX vs. WNT10 + DOX+ SB	0.00700882
	Fig. 5B LDH	Group1	Group2	Group3	Group4	Group5	Average	RATIO	SD
	Control	0.252	0.244	0.234	0.268	0.268	0.256667	1	0.0582073
	Wnt10	0.248	0.263	0.252	0.262	0.246	0.253333	0.987013	0.0307274
	SB	0.294	0.201	0.211	0.302	0.308	0.273667	1.06623	0.204822
	DOX	0.662	0.664	0.632	0.591	0.674	0.632333	2.46364	0.131767
	Wnt10 + DOX	0.431	0.431	0.441	0.425	0.395	0.420333	1.63766	0.068243
	WNT10 + DOX+SB	0.326	0.343	0.354	0.334	0.346	0.344667	1.34286	0.0422866
	Statistics
	wnt10 vs. ctrl	0.897968
	SB vs. ctrl	0.714854
	DOX vs. ctrl	8.01813e-07
	Wnt10 + DOX vs. ctrl	1.22148e-06
	WNT10 + DOX+SB vs. ctrl	1.6873e-05
	DOX vs. Wnt10 + DOX	1.22148e-06
	DOX vs. WNT10 + DOX+SB	5.75769e-08
	Wnt10 + DOX vs. WNT10 + DOX+ SB	1.6873e-05
